# Supplementary material for: Effects of Cr Addition on the Microstructure and Mechanical Properties of an Al–Si–Cu–Mg Alloy
Source: Materials (Basel). 2024 Jul 22;17(14):3607. doi: 10.3390/ma17143607 (PMC11278795; doi:10.3390/ma17143607)
Supplement: Supplementary file 1 [file materials-17-03607-s001.zip]

Archive with 1 entries (1 files):
- materials-3097764-supplementary.pdf
